# Supplementary material for: A near-chromosome-scale genome assembly of the gemsbok (Oryx gazella): an iconic antelope of the Kalahari desert
Source: Gigascience. 2019 Jan 16;8(2):giy162. doi: 10.1093/gigascience/giy162 (PMC6351727; doi:10.1093/gigascience/giy162)
Supplement: Supplemental Files [file giy162_supplemental_files.zip]

Archive with 2 entries (2 files):
- Farre_gemsbok_SupplementaryData.docx
- SupplFigure1.pdf
